# Supplementary material for: Adipocyte death triggers a pro-inflammatory response and induces metabolic activation of resident macrophages
Source: Cell Death Dis. 2021 Jun 5;12(6):579. doi: 10.1038/s41419-021-03872-9 (PMC8179930; doi:10.1038/s41419-021-03872-9)
Supplement: Supplementary file 4 — Supplemental Table 1 [file 41419_2021_3872_MOESM4_ESM.xlsx]

## Sheet: CELL_CYCLE
	Exp1-CD11c_high	Exp1-CD11c_low	Exp2-CD11c_high	Exp2-CD11c_low
Mcm2	342.11	644.166	288.822	484.762
Smad3	46.9406	110.124	45.1612	132.298
Mcm5	443.151	831.258	294.073	479.826
Ccnd1	2134.6	3685.01	2664.51	4135.78
Mcm6	1007.23	1822.37	741.484	1122.56
Ccnb2	988.935	1345.17	525.131	1017.9
Ccna2	770.94	1056.24	368.642	664.45
Cdk1	2032.77	2466.54	1061.81	1913.38
Espl1	132.866	210.775	63.0157	171.789
Rad21	1016.78	1334.51	887.471	1427.63
Plk1	336.54	600.353	244.711	340.617
Fzr1	747.072	1193.6	589.197	785.888
Mcm7	642.848	895.201	462.115	719.739
Mcm4	233.112	375.369	252.063	394.918
Smc3	797.991	886.912	473.668	1004.08
Bmyc	1333.43	2182.35	1369.54	1480.94
Bub3	1058.95	1668.44	1321.23	1437.5
Chek1	151.165	189.46	80.8701	204.37
Stag1	297.556	314.978	214.253	468.966
E2f4	1020.76	1396.09	1050.26	1257.82
Dbf4	288.804	345.765	235.258	386.033
Cdkn2d	131.275	252.219	119.73	155.005
Smc1a	704.905	811.128	404.351	596.327
E2f2	58.0791	131.438	54.6136	94.7804
Cdk2	191.741	239.194	202.7	338.643
Cdc25b	178.215	224.984	106.076	201.408
Anapc5	615.797	808.759	526.181	647.666
Mcm3	301.534	445.232	269.917	330.744
Crebbp	225.951	254.587	35.7089	98.7296
Ccnh	278.461	367.08	246.811	338.643
Ccnb1	568.061	731.791	482.07	597.314
Cdc20	108.202	150.384	52.5131	112.552
Rbl1	232.316	240.378	262.565	476.864
Bub1b	114.567	164.594	50.4125	90.8312
Hdac1	369.16	490.229	277.269	326.795
Cdc27	385.868	369.448	265.716	465.016
Bub1	151.96	143.279	70.3675	187.586
Stag2	520.325	490.229	461.065	739.485
Ywhaq	1781.36	2156.3	1798.05	1961.76
E2f1	397.006	614.562	471.567	453.169
Skp2	81.1516	89.9937	48.312	110.577
Rb1	217.995	216.695	189.047	306.062
Tfdp2	54.1011	82.889	32.5581	64.1742
Mad1l1	193.332	228.537	151.238	205.358
Ttk	101.837	112.492	42.0104	91.8185

## Sheet: LYSOSOME
	Exp1-CD11c_high	Exp1-CD11c_low	Exp2-CD11c_high	Exp2-CD11c_low
Atp6v0d2	11490.1	2536.4	7831.8	2184.89
Psap	42214.7	16923.6	37959.6	13742.2
Ctsk	1377.99	588.512	1472.47	561.771
Ctss	25447.4	10786.2	26540.1	12764.7
Gm2a	1153.63	629.956	1216.2	505.496
Atp6v0a1	5740.28	3140.31	9320.02	4412.23
Ctsz	6156.38	4266.41	6136.68	3286.71
Ctsl	30183.6	21450.5	61622	32766.4
Gla	987.344	731.791	1169.99	594.352
Ctsd	19740.5	15811.7	33567.4	19063.7
Fuca1	887.894	676.137	797.148	427.499
Npc2	6525.54	5212.53	7744.63	4700.52
Tpp1	6705.35	5218.45	8155.28	5292.89
Atp6v1h	2690.73	1870.92	2388.29	1751.46
Igf2r	2231.67	1753.69	3202.25	2198.71
Lamp1	25667	20689.1	24916.4	17394.2
Slc11a1	1463.91	1342.8	2428.2	1306.19
Gns	7776.23	6640.59	6999.99	4601.79
Ctsa	3356.65	2928.35	3956.33	2487
Gusb	6778.54	6169.31	6778.39	4078.52
Atp6v0d1	2358.17	1947.89	1965.04	1316.07
Cd68	9423.93	9163.97	7498.86	4097.28
Ctsb	166089	134907	177746	134114
Slc11a2	513.164	369.448	432.708	299.151
Ap3s1	1853.76	1205.44	2111.02	1930.16
Man2b1	2116.31	2060.38	2334.73	1431.58
Arsb	272.096	172.883	284.621	204.37
Naga	128.888	85.2572	215.304	113.539
Dnase2a	246.637	222.616	354.988	168.828
Atp6v0b	3740.13	3667.24	4604.34	3019.15
Abca2	210.835	137.359	172.243	110.577
Mcoln1	189.354	150.384	230.007	131.31
Atp6ap1	2798.93	2992.29	2619.35	1589.55
Ap2b1	1003.26	844.283	817.103	642.73
Scarb1	1129.76	1142.68	1403.15	894.49
Laptm5	4396.51	4689.15	4759.78	3086.29
Naglu	215.609	198.933	247.862	129.336
Ap1s3	126.501	43.8127	94.5235	77.0091
Gnptab	468.611	362.343	446.361	375.172
Ctsh	1242.73	1079.92	1418.9	1179.82

## Sheet: GRAFT_VERSUS_HOST_DI
	Exp1-CD11c_high	Exp1-CD11c_low	Exp2-CD11c_high	Exp2-CD11c_low
H2-Eb1	1819.55	281.822	966.24	167.84
H2-Aa	2225.3	367.08	729.932	187.586
H2-Ab1	1339.8	552.988	1156.34	430.461
H2-DMa	307.103	155.121	303.525	96.755
Tnfrsf23	657.964	551.804	599.699	248.799
H2-DMb1	433.604	304.321	466.316	245.837
H2-D1	11974.6	10425.1	16162.5	10532.5
Il1a	85.1296	33.1556	66.1665	19.7459

## Sheet: OXIDATIVE_PHOSPHORYL
	Exp1-CD11c_high	Exp1-CD11c_low	Exp2-CD11c_high	Exp2-CD11c_low
Atp6v0d2	11490.1	2536.4	7831.8	2184.89
Atp6v0a1	5740.28	3140.31	9320.02	4412.23
Atp6v1b2	13877.7	8571.9	14510.4	7112.48
Atp1a1	1595.19	1043.22	2523.78	1378.27
Atp6v1f	5091.07	3924.2	6535.78	4064.7
Atp6v1c1	2557.07	1786.85	2900.82	1981.5
Atp6v0e	7403.09	6033.13	11344.9	6631.67
Atp6v1e1	2468.76	1946.71	2806.3	1732.7
Atp6v1h	2690.73	1870.92	2388.29	1751.46
Cox8a	8183.58	7012.41	7427.45	4702.49
Atp6v1d	3750.48	2833.62	3607.65	2630.16
Cox17	1273.76	940.198	2509.07	1855.13
Cox5a	2210.19	1714.62	3344.03	2430.72
Atp6v0d1	2358.17	1947.89	1965.04	1316.07
Atp6v1a	10462.2	8248.63	15782.3	12038.1
Ndufb5	1044.63	802.839	1590.1	1152.17
Cox4i1	2280.2	1918.29	3354.53	2340.88
Ndufa6	1240.35	931.909	1559.64	1218.32
Ndufs3	1117.03	1017.17	1184.69	767.129
Ndufa1	954.724	802.839	1634.21	1227.21
Atp6v0b	3740.13	3667.24	4604.34	3019.15
Lhpp	190.945	139.727	194.298	108.603
Cox7b	1486.19	1064.53	1844.26	1717.89
Ndufb4	1028.72	813.496	1335.93	1119.59
Atp6ap1	2798.93	2992.29	2619.35	1589.55
Uqcrh	759.006	525.753	812.902	744.421
Cox7c	343.701	268.797	410.652	304.087
Cox6a1	4786.35	4683.23	5651.46	4018.29
Atp5d	1216.48	1095.32	1326.48	1004.08
Atp6v1g1	3367	3345.16	5180.94	3883.03
Cox7a2	879.142	741.264	1259.26	1097.87
Ndufb6	1817.16	1694.49	2723.33	2213.52
Ndufa3	1210.11	1092.95	1493.47	1237.08
Ndufa11	801.969	776.788	1069.17	802.672
Atp5l	3814.12	3313.19	4396.39	3915.62
Sdhc	1456.75	1537	1647.86	1162.05

## Sheet: TYPE_I_DIABETES_MELL
	Exp1-CD11c_high	Exp1-CD11c_low	Exp2-CD11c_high	Exp2-CD11c_low
H2-Eb1	1819.55	281.822	966.24	167.84
H2-Aa	2225.3	367.08	729.932	187.586
Ptprn	392.233	143.279	452.663	153.031
H2-Ab1	1339.8	552.988	1156.34	430.461
H2-DMa	307.103	155.121	303.525	96.755
Tnfrsf23	657.964	551.804	599.699	248.799
H2-DMb1	433.604	304.321	466.316	245.837
H2-D1	11974.6	10425.1	16162.5	10532.5

## Sheet: EPITHELIAL_CELL_SIGN
	Exp1-CD11c_high	Exp1-CD11c_low	Exp2-CD11c_high	Exp2-CD11c_low
Atp6v0d2	11490.1	2536.4	7831.8	2184.89
Met	95.4724	20.1302	109.227	26.657
Src	512.369	216.695	881.169	295.201
Hbegf	260.958	119.597	226.856	74.0472
Atp6v0a1	5740.28	3140.31	9320.02	4412.23
Atp6v1b2	13877.7	8571.9	14510.4	7112.48
Atp6v1f	5091.07	3924.2	6535.78	4064.7
Atp6v1c1	2557.07	1786.85	2900.82	1981.5
Atp6v0e	7403.09	6033.13	11344.9	6631.67
Atp6v1e1	2468.76	1946.71	2806.3	1732.7
Cxcl1	1541.08	727.055	1423.1	1282.5
Atp6v1h	2690.73	1870.92	2388.29	1751.46
Git1	1274.56	873.886	2023.85	1525.37
Atp6v1d	3750.48	2833.62	3607.65	2630.16
Atp6v0d1	2358.17	1947.89	1965.04	1316.07
Atp6v1a	10462.2	8248.63	15782.3	12038.1
Jund	3627.16	2769.68	7211.09	5642.4
Pak1	804.355	671.401	625.956	436.385
Atp6v0b	3740.13	3667.24	4604.34	3019.15
Atp6ap1	2798.93	2992.29	2619.35	1589.55

## Sheet: ANTIGEN_PROCESSING_A
	Exp1-CD11c_high	Exp1-CD11c_low	Exp2-CD11c_high	Exp2-CD11c_low
H2-Eb1	1819.55	281.822	966.24	167.84
H2-Aa	2225.3	367.08	729.932	187.586
Cd74	1313.54	277.086	555.588	132.298
H2-Ab1	1339.8	552.988	1156.34	430.461
Ctsk	1377.99	588.512	1472.47	561.771
Ctss	25447.4	10786.2	26540.1	12764.7
H2-DMa	307.103	155.121	303.525	96.755
Ifi30	5869.17	3124.91	6171.33	2646.94
Ctsl	30183.6	21450.5	61622	32766.4
H2-DMb1	433.604	304.321	466.316	245.837
H2-D1	11974.6	10425.1	16162.5	10532.5
Tapbp	2155.29	1907.63	1995.5	1203.51
Ctsb	166089	134907	177746	134114
B2m	32420.9	22870.2	38696.9	33480.2
