# Supplementary material for: Adipocyte death triggers a pro-inflammatory response and induces metabolic activation of resident macrophages
Source: Cell Death Dis. 2021 Jun 5;12(6):579. doi: 10.1038/s41419-021-03872-9 (PMC8179930; doi:10.1038/s41419-021-03872-9)
Supplement: Supplementary file 5 — Supplemental Table 2 [file 41419_2021_3872_MOESM5_ESM.xlsx]

## Sheet: Cd11c.high_vs_low
	baseMean	log2FoldChange	lfcSE	stat	pvalue	padj	sh_log2FC	SYMBOL	GENENAME	ENSEMBL	ENTREZID
Itgax	2197.78	3.39767	0.279235	12.1678	4.61386e-34	4.12664e-30	3.35088	Itgax	integrin alpha X	ENSMUSG00000030789	16411
Lyve1	1384.77	-3.34597	0.277675	-12.0499	1.94097e-33	8.68e-30	-3.29775	Lyve1	lymphatic vessel endothelial hyaluronan receptor 1	ENSMUSG00000030787	114332
Wfs1	1271.04	2.92079	0.24963	11.7005	1.26723e-31	3.66775e-28	2.8784	Wfs1	wolframin ER transmembrane glycoprotein	ENSMUSG00000039474	22393
Mmp12	27382.8	2.49688	0.2138	11.6786	1.64032e-31	3.66775e-28	2.46076	Mmp12	matrix metallopeptidase 12	ENSMUSG00000049723	17381
Dcstamp	681.377	3.06014	0.282034	10.8503	1.9884e-27	3.55685e-24	3.01002	Dcstamp	dendrocyte expressed seven transmembrane protein	ENSMUSG00000022303	75766
Gpnmb	16858.6	2.32002	0.224187	10.3486	4.24658e-25	6.33024e-22	2.28004	Gpnmb	glycoprotein (transmembrane) nmb	ENSMUSG00000029816	93695
F7	521.136	2.92667	0.297317	9.8436	7.30456e-23	9.33314e-20	2.86585	F7	coagulation factor VII	ENSMUSG00000031443	14068
H2-Eb1	808.862	2.6094	0.269355	9.68759	3.40461e-22	3.80635e-19	2.55395	H2-Eb1	histocompatibility 2, class II antigen E beta	ENSMUSG00000060586	14969
Eef1a2	294.088	3.63926	0.379225	9.59656	8.26539e-22	8.21396e-19	3.55969	Eef1a2	eukaryotic translation elongation factor 1 alpha 2	ENSMUSG00000016349	13628
F13a1	869.705	-2.62128	0.288892	-9.07355	1.15198e-19	1.03033e-16	-2.55464	F13a1	coagulation factor XIII, A1 subunit	ENSMUSG00000039109	74145
Atp6v0d2	6010.8	2.01075	0.2258	8.905	5.33884e-19	4.34096e-16	1.96106	Atp6v0d2	ATPase, H+ transporting, lysosomal V0 subunit D2	ENSMUSG00000028238	242341
Car2	262.657	3.68764	0.41666	8.85048	8.71436e-19	6.4951e-16	3.58703	Car2	carbonic anhydrase 2	ENSMUSG00000027562	12349
Mfge8	538.475	2.68458	0.305624	8.78394	1.57849e-18	1.086e-15	2.61416	Mfge8	milk fat globule-EGF factor 8 protein	ENSMUSG00000030605	17304
Cd209f	254.402	-3.5914	0.413625	-8.68273	3.86383e-18	2.46844e-15	-3.49014	Cd209f	CD209f antigen	ENSMUSG00000051906	69142
Ccl12	3618.6	-1.96044	0.230598	-8.50158	1.87025e-17	1.11517e-14	-1.90492	Ccl12	chemokine (C-C motif) ligand 12	ENSMUSG00000035352	20293
Ednrb	1074.87	-2.17545	0.260772	-8.34234	7.28369e-17	4.07158e-14	-2.11099	Ednrb	endothelin receptor type B	ENSMUSG00000022122	13618
Cd200	234.224	3.19405	0.388773	8.21571	2.10912e-16	1.10964e-13	3.09738	Cd200	CD200 antigen	ENSMUSG00000022661	17470
Mamdc2	303.126	3.12303	0.38128	8.1909	2.59271e-16	1.28829e-13	3.02644	Mamdc2	MAM domain containing 2	ENSMUSG00000033207	71738
Igfbp4	2358.18	-1.91303	0.233813	-8.1819	2.79403e-16	1.31525e-13	-1.85294	Igfbp4	insulin-like growth factor binding protein 4	ENSMUSG00000017493	16010
H2-Aa	877.475	2.28663	0.282418	8.09664	5.64967e-16	2.52653e-13	2.21604	H2-Aa	histocompatibility 2, class II antigen A, alpha	ENSMUSG00000036594	14960
Marcksl1	2699.7	-1.85785	0.229785	-8.08518	6.20704e-16	2.64361e-13	-1.79521	Marcksl1	MARCKS-like 1	ENSMUSG00000047945	17357
Cd163	154.13	-3.62844	0.455887	-7.95907	1.7334e-15	7.04705e-13	-3.50823	Cd163	CD163 antigen	ENSMUSG00000008845	93671
Cbr2	3166.85	-1.9727	0.249401	-7.90973	2.57945e-15	1.00307e-12	-1.90638	Cbr2	carbonyl reductase 2	ENSMUSG00000025150	12409
Pla2g7	2147.06	1.91034	0.241782	7.90109	2.76472e-15	1.03032e-12	1.84853	Pla2g7	phospholipase A2, group VII (platelet-activating factor acetylhydrolase, plasma)	ENSMUSG00000023913	27226
Ctnnd2	540.023	-2.22384	0.288812	-7.69996	1.3611e-14	4.86948e-12	-2.14766	Ctnnd2	catenin (cadherin associated protein), delta 2	ENSMUSG00000022240	18163
Cd74	569.628	2.16011	0.287928	7.50224	6.2736e-14	2.15812e-11	2.08269	Cd74	CD74 antigen (invariant polypeptide of major histocompatibility complex, class II antigen-associated)	ENSMUSG00000024610	16149
Slamf8	311.426	2.54477	0.350554	7.25928	3.89165e-13	1.28915e-10	2.44569	Slamf8	SLAM family member 8	ENSMUSG00000053318	74748
Stac2	931.56	2.15186	0.300867	7.1522	8.53958e-13	2.72779e-10	2.06825	Stac2	SH3 and cysteine rich domain 2	ENSMUSG00000017400	217154
Rnase4	1972.91	-1.63967	0.233225	-7.03042	2.05919e-12	6.35082e-10	-1.57156	Rnase4	ribonuclease, RNase A family 4	ENSMUSG00000021876	58809
Ch25h	773.178	-1.85599	0.265199	-6.99847	2.5877e-12	7.7148e-10	-1.77799	Ch25h	cholesterol 25-hydroxylase	ENSMUSG00000050370	12642
Arhgap25	1110.13	1.85876	0.271877	6.83679	8.09898e-12	2.33669e-09	1.77732	Arhgap25	Rho GTPase activating protein 25	ENSMUSG00000030047	232201
Zranb3	2401.72	1.69191	0.251452	6.72857	1.71333e-11	4.78877e-09	1.61552	Zranb3	zinc finger, RAN-binding domain containing 3	ENSMUSG00000036086	226409
Alas1	3250.96	1.92904	0.287277	6.71489	1.88205e-11	5.10093e-09	1.84804	Alas1	aminolevulinic acid synthase 1	ENSMUSG00000032786	11655
Nptx1	613.569	-1.94585	0.293759	-6.62395	3.49714e-11	9.19952e-09	-1.86119	Nptx1	neuronal pentraxin 1	ENSMUSG00000025582	18164
Erdr1	1858.32	1.59379	0.241405	6.60215	4.0525e-11	1.03559e-08	1.52094	Erdr1	erythroid differentiation regulator 1	ENSMUSG00000096768	170942
Cd52	8519.3	1.42915	0.216646	6.59673	4.20336e-11	1.0443e-08	1.36341	Cd52	CD52 antigen	ENSMUSG00000000682	23833
Gpc1	140.143	3.02957	0.462993	6.54345	6.0116e-11	1.45318e-08	2.88389	Gpc1	glypican 1	ENSMUSG00000034220	14733
Psap	27710	1.39228	0.213423	6.52353	6.86699e-11	1.61627e-08	1.3271	Psap	prosaposin	ENSMUSG00000004207	19156
Lat	195.653	3.10858	0.483683	6.4269	1.30231e-10	2.98663e-08	2.93945	Lat	linker for activation of T cells	ENSMUSG00000030742	16797
Zfp36l1	601.93	-1.84366	0.289902	-6.35961	2.02265e-10	4.52265e-08	-1.74753	Zfp36l1	zinc finger protein 36, C3H type-like 1	ENSMUSG00000021127	12192
Sepp1	2001.75	-1.49635	0.240329	-6.22627	4.77657e-10	1.04199e-07	-1.41653	Sepp1
Sdc1	717.131	1.87413	0.301524	6.21553	5.1151e-10	1.08927e-07	1.77295	Sdc1	syndecan 1	ENSMUSG00000020592	20969
Mmp13	843.844	1.67329	0.270249	6.19166	5.95337e-10	1.2383e-07	1.58403	Mmp13	matrix metallopeptidase 13	ENSMUSG00000050578	17386
Map4k1	197.508	2.50112	0.405368	6.16999	6.82942e-10	1.38823e-07	2.36317	Map4k1	mitogen-activated protein kinase kinase kinase kinase 1	ENSMUSG00000037337	26411
Chp1	2498.09	1.43775	0.236225	6.08638	1.15495e-09	2.29552e-07	1.35921	Chp1	calcineurin-like EF hand protein 1	ENSMUSG00000014077	56398
Vsig4	136.816	-2.78873	0.462755	-6.02636	1.67696e-09	3.26059e-07	-2.62433	Vsig4	V-set and immunoglobulin domain containing 4	ENSMUSG00000044206	278180
Serpinb9b	348.019	2.04748	0.346695	5.9057	3.51147e-09	6.68225e-07	1.92821	Serpinb9b	serine (or cysteine) peptidase inhibitor, clade B, member 9b	ENSMUSG00000021403	20706
Maf	1189.78	-1.47922	0.253068	-5.84512	5.06191e-09	9.43202e-07	-1.39015	Maf	avian musculoaponeurotic fibrosarcoma oncogene homolog	ENSMUSG00000055435	17132
Chst11	771.189	1.67231	0.286736	5.83224	5.4689e-09	9.98242e-07	1.57064	Chst11	carbohydrate sulfotransferase 11	ENSMUSG00000034612	58250
Vsig8	87.7202	4.0653	0.698594	5.81926	5.91102e-09	1.05736e-06	3.7789	Vsig8	V-set and immunoglobulin domain containing 8	ENSMUSG00000049598	240916
Clec7a	1602.43	1.38443	0.238337	5.80869	6.2964e-09	1.10422e-06	1.30144	Clec7a	C-type lectin domain family 7, member a	ENSMUSG00000079293	56644
Col3a1	949.269	-1.56211	0.269984	-5.78593	7.21108e-09	1.2403e-06	-1.46383	Col3a1	collagen, type III, alpha 1	ENSMUSG00000026043	12825
Anxa1	7677.75	1.25527	0.217265	5.7776	7.57723e-09	1.27869e-06	1.17992	Anxa1	annexin A1	ENSMUSG00000024659	16952
Cd22	253.203	1.99792	0.355685	5.61712	1.94164e-08	3.21594e-06	1.86594	Cd22	CD22 antigen	ENSMUSG00000030577	12483
Apoe	2458.42	-1.3273	0.236442	-5.61361	1.9815e-08	3.22229e-06	-1.23987	Apoe	apolipoprotein E	ENSMUSG00000002985	11816
Atp1a3	1014.69	1.3875	0.252973	5.48479	4.13963e-08	6.57496e-06	1.29262	Atp1a3	ATPase, Na+/K+ transporting, alpha 3 polypeptide	ENSMUSG00000040907	232975
S100a11	16446.1	1.18784	0.216655	5.48264	4.19021e-08	6.57496e-06	1.10865	S100a11	S100 calcium binding protein A11	ENSMUSG00000027907	20195
Ppp1r1a	144.455	2.46085	0.449842	5.47048	4.48815e-08	6.92104e-06	2.28576	Ppp1r1a	protein phosphatase 1, regulatory inhibitor subunit 1A	ENSMUSG00000022490	58200
Itgb2	25718.3	1.16369	0.212991	5.46357	4.66652e-08	7.07413e-06	1.0815	Itgb2	integrin beta 2	ENSMUSG00000000290	16414
Tspan5	935.27	1.45094	0.266017	5.45429	4.91678e-08	7.32928e-06	1.35046	Tspan5	tetraspanin 5	ENSMUSG00000028152	56224
Cybb	7409.26	1.18136	0.216877	5.44716	5.1181e-08	7.50431e-06	1.10392	Cybb	cytochrome b-245, beta polypeptide	ENSMUSG00000015340	13058
Acp5	280.494	2.04577	0.383357	5.33647	9.47732e-08	1.33696e-05	1.88662	Acp5	acid phosphatase 5, tartrate resistant	ENSMUSG00000001348	11433
Bhlhe40	419.487	1.64423	0.30821	5.33477	9.56678e-08	1.33696e-05	1.52656	Bhlhe40	basic helix-loop-helix family, member e40	ENSMUSG00000030103	20893
Ctss	18884.6	1.14714	0.215009	5.33533	9.53692e-08	1.33696e-05	1.06991	Ctss	cathepsin S	ENSMUSG00000038642	13040
Ocstamp	148.916	2.30534	0.433774	5.3146	1.06891e-07	1.47082e-05	2.13358	Ocstamp	osteoclast stimulatory transmembrane protein	ENSMUSG00000027670	74614
Tmem176b	212.137	-2.01969	0.381181	-5.29851	1.16753e-07	1.55856e-05	-1.8659	Tmem176b	transmembrane protein 176B	ENSMUSG00000029810	65963
Col1a2	480.262	-1.7587	0.331765	-5.30103	1.15149e-07	1.55856e-05	-1.6247	Col1a2	collagen, type I, alpha 2	ENSMUSG00000029661	12843
Myrf	79.3439	3.07958	0.583696	5.27601	1.32029e-07	1.70738e-05	2.84411	Myrf	myelin regulatory factor	ENSMUSG00000036098	225908
Ctla2b	250.64	-1.86427	0.353431	-5.27477	1.3292e-07	1.70738e-05	-1.72205	Ctla2b	cytotoxic T lymphocyte-associated protein 2 beta	ENSMUSG00000074874	13025
Daglb	1517.96	1.29666	0.245935	5.27237	1.34675e-07	1.70738e-05	1.20109	Daglb	diacylglycerol lipase, beta	ENSMUSG00000039206	231871
Dab2	21216.3	-1.1609	0.220234	-5.2712	1.35536e-07	1.70738e-05	-1.07592	Dab2	disabled 2, mitogen-responsive phosphoprotein	ENSMUSG00000022150	13132
Pianp	380.373	1.65601	0.314936	5.25825	1.45436e-07	1.78189e-05	1.52722	Pianp	PILR alpha associated neural protein	ENSMUSG00000030329	319352
Wdr92	34832.8	1.23144	0.234117	5.25991	1.44127e-07	1.78189e-05	1.14062	Wdr92	WD repeat domain 92	ENSMUSG00000078970	103784
Ccr1	1087.86	1.30588	0.250344	5.21636	1.82476e-07	2.20549e-05	1.20827	Ccr1	chemokine (C-C motif) receptor 1	ENSMUSG00000025804	12768
H2-Ab1	869.896	1.35089	0.260485	5.18604	2.14809e-07	2.56166e-05	1.24777	H2-Ab1	histocompatibility 2, class II antigen A, beta 1	ENSMUSG00000073421	14961
Il7r	482.448	1.7146	0.333214	5.14565	2.66598e-07	3.13744e-05	1.57608	Il7r	interleukin 7 receptor	ENSMUSG00000003882	16197
Ctsk	1000.18	1.30888	0.254624	5.14043	2.74117e-07	3.18403e-05	1.20828	Ctsk	cathepsin K	ENSMUSG00000028111	13038
Egr2	972.079	1.35732	0.264715	5.12747	2.93668e-07	3.3674e-05	1.25054	Egr2	early growth response 2	ENSMUSG00000037868	13654
Cd209g	103.94	-2.64564	0.519459	-5.09306	3.52333e-07	3.98894e-05	-2.41931	Cd209g	CD209g antigen	ENSMUSG00000079168	70192
Saa3	280.051	-1.85055	0.368614	-5.0203	5.1591e-07	5.76787e-05	-1.68992	Saa3	serum amyloid A 3	ENSMUSG00000040026	20210
AF251705	1176.93	1.25145	0.250345	4.99889	5.76615e-07	6.36697e-05	1.15714	AF251705
Fcgrt	578.505	-1.44128	0.289495	-4.9786	6.40447e-07	6.98556e-05	-1.32143	Fcgrt	Fc receptor, IgG, alpha chain transporter	ENSMUSG00000003420	14132
Fabp5	3362.5	1.11306	0.223824	4.97291	6.59549e-07	7.10724e-05	1.03055	Fabp5	fatty acid binding protein 5, epidermal	ENSMUSG00000027533	16592
Ccl6	12240.2	1.15787	0.235133	4.92434	8.46446e-07	9.01263e-05	1.0531	Ccl6	chemokine (C-C motif) ligand 6	ENSMUSG00000018927	20305
Uchl1	357.529	1.6456	0.335855	4.89973	9.59662e-07	0.000100979	1.51049	Uchl1	ubiquitin carboxy-terminal hydrolase L1	ENSMUSG00000029223	22223
Tmsb10	5858.33	1.0849	0.222447	4.87713	1.07641e-06	0.000111946	0.995684	Tmsb10	thymosin, beta 10	ENSMUSG00000079523	19240
Fam78b	212.738	1.89546	0.390943	4.84842	1.2445e-06	0.00012794	1.72618	Fam78b	family with sequence similarity 78, member B	ENSMUSG00000060568	226610
Mcf2l	116.979	2.52375	0.524867	4.80837	1.52166e-06	0.000154656	2.27476	Mcf2l	mcf.2 transforming sequence-like	ENSMUSG00000031442	17207
Fcrls	298.271	-1.64881	0.343547	-4.79938	1.59156e-06	0.000159943	-1.49433	Fcrls	Fc receptor-like S, scavenger receptor	ENSMUSG00000015852	80891
Dlg3	113.641	2.35781	0.494299	4.77002	1.84209e-06	0.000181051	2.13058	Dlg3	discs large MAGUK scaffold protein 3	ENSMUSG00000000881	53310
Slc15a3	1577.14	1.16677	0.244582	4.77046	1.83809e-06	0.000181051	1.06108	Slc15a3	solute carrier family 15, member 3	ENSMUSG00000024737	65221
Pld3	3223.78	1.34044	0.282191	4.7501	2.03316e-06	0.000197659	1.21271	Pld3	phospholipase D family, member 3	ENSMUSG00000003363	18807
Csf2rb	671.03	1.32338	0.279139	4.74092	2.12745e-06	0.000204601	1.20023	Csf2rb	colony stimulating factor 2 receptor, beta, low-affinity (granulocyte-macrophage)	ENSMUSG00000071713	12983
Src	476.359	1.41207	0.299116	4.72079	2.34927e-06	0.000222548	1.27872	Src	Rous sarcoma oncogene	ENSMUSG00000027646	20779
Stab1	797.594	-1.31678	0.279006	-4.71954	2.36383e-06	0.000222548	-1.19044	Stab1	stabilin 1	ENSMUSG00000042286	192187
Gja1	117.071	-2.22251	0.472981	-4.69895	2.615e-06	0.000243631	-2.00124	Gja1	gap junction protein, alpha 1	ENSMUSG00000050953	14609
Nanos1	139.604	-2.05078	0.436922	-4.6937	2.68305e-06	0.000244869	-1.84703	Nanos1	nanos C2HC-type zinc finger 1	ENSMUSG00000072437	332397
Ifi30	4453.09	1.06525	0.226857	4.69571	2.65676e-06	0.000244869	0.967047	Ifi30	interferon gamma inducible protein 30		65972
Ssh2	373.292	-1.5168	0.324152	-4.6793	2.87854e-06	0.000260058	-1.37029	Ssh2	slingshot protein phosphatase 2	ENSMUSG00000037926	237860
Col14a1	73.8728	-2.72823	0.583909	-4.67235	2.97771e-06	0.000266326	-2.4514	Col14a1	collagen, type XIV, alpha 1	ENSMUSG00000022371	12818
Il1rn	10883.1	1.06285	0.227655	4.66871	3.03093e-06	0.000268403	0.963149	Il1rn	interleukin 1 receptor antagonist	ENSMUSG00000026981	16181
Mmp19	100.216	2.40659	0.517269	4.6525	3.27937e-06	0.000284764	2.16365	Mmp19	matrix metallopeptidase 19	ENSMUSG00000025355	58223
Csf2rb2	743.959	1.24565	0.267638	4.65423	3.25193e-06	0.000284764	1.12626	Csf2rb2	colony stimulating factor 2 receptor, beta 2, low-affinity (granulocyte-macrophage)	ENSMUSG00000071714	12984
Anxa4	4292.1	1.02433	0.221078	4.63335	3.59792e-06	0.000309421	0.929104	Anxa4	annexin A4	ENSMUSG00000029994	11746
Plaur	1205.8	1.2158	0.262636	4.62924	3.67008e-06	0.000312621	1.09709	Plaur	plasminogen activator, urokinase receptor	ENSMUSG00000046223	18793
Lgals3	52240.5	1.00224	0.218546	4.58595	4.51931e-06	0.000381328	0.90616	Lgals3	lectin, galactose binding, soluble 3	ENSMUSG00000050335	16854
Sdc4	1011.42	-1.15333	0.25302	-4.55828	5.15743e-06	0.000431104	-1.03732	Sdc4	syndecan 4	ENSMUSG00000017009	20971
Actn1	5456.01	1.00794	0.221325	4.55412	5.26065e-06	0.00043566	0.897266	Actn1	actinin, alpha 1	ENSMUSG00000015143	109711
Igsf6	1073.36	1.12939	0.251336	4.49356	7.0042e-06	0.00057473	1.01308	Igsf6	immunoglobulin superfamily, member 6	ENSMUSG00000035004	80719
Slc9a9	117.486	-2.15566	0.480569	-4.48564	7.26958e-06	0.000591083	-1.91312	Slc9a9	solute carrier family 9 (sodium/hydrogen exchanger), member 9	ENSMUSG00000031129	331004
Gas6	1967.7	-1.15844	0.258872	-4.47498	7.64192e-06	0.00061576	-1.03505	Gas6	growth arrest specific 6	ENSMUSG00000031451	14456
Dmpk	101.504	-2.86849	0.64132	-4.47279	7.72052e-06	0.000616538	-2.48575	Dmpk	dystrophia myotonica-protein kinase	ENSMUSG00000030409	13400
Ptprn	285.301	1.50913	0.339014	4.45154	8.52577e-06	0.000674818	1.34609	Ptprn	protein tyrosine phosphatase, receptor type, N	ENSMUSG00000026204	19275
Rn45s	62806.2	1.11624	0.253445	4.40427	1.06143e-05	0.000825516	0.99474	Rn45s	45S pre-ribosomal RNA		100861531
Atp6v0a1	5653.21	0.97472	0.2213	4.40452	1.06019e-05	0.000825516	0.872994	Atp6v0a1	ATPase, H+ transporting, lysosomal V0 subunit A1	ENSMUSG00000019302	11975
Ms4a6c	460.654	-1.37423	0.313298	-4.38633	1.15279e-05	0.000881247	-1.21758	Ms4a6c	membrane-spanning 4-domains, subfamily A, member 6C	ENSMUSG00000079419	73656
Soat1	2777.41	1.00151	0.228293	4.38693	1.14961e-05	0.000881247	0.894426	Soat1	sterol O-acyltransferase 1	ENSMUSG00000026600	20652
Siglec1	270.768	-1.52167	0.347244	-4.38214	1.17517e-05	0.000890739	-1.34845	Siglec1	sialic acid binding Ig-like lectin 1, sialoadhesin	ENSMUSG00000027322	20612
Ndst1	418.04	1.35047	0.308467	4.37801	1.1977e-05	0.000900187	1.20025	Ndst1	N-deacetylase/N-sulfotransferase (heparan glucosaminyl) 1	ENSMUSG00000054008	15531
Tns1	233.24	-1.57417	0.360143	-4.37096	1.23702e-05	0.000921991	-1.39333	Tns1	tensin 1	ENSMUSG00000055322	21961
F10	61.0348	3.17712	0.728622	4.36045	1.29793e-05	0.000951528	2.758	F10	coagulation factor X	ENSMUSG00000031444	14058
Fgfr1	850.829	1.15433	0.264714	4.36066	1.29673e-05	0.000951528	1.03242	Fgfr1	fibroblast growth factor receptor 1	ENSMUSG00000031565	14182
C1qa	3906.29	-0.978506	0.224627	-4.35613	1.3238e-05	0.00096261	-0.864915	C1qa	complement component 1, q subcomponent, alpha polypeptide	ENSMUSG00000036887	12259
Abca1	402.694	-1.55045	0.360494	-4.3009	1.70103e-05	0.00122694	-1.35692	Abca1	ATP-binding cassette, sub-family A (ABC1), member 1	ENSMUSG00000015243	11303
Tifab	264.596	1.50878	0.351112	4.29716	1.73002e-05	0.00123786	1.33171	Tifab	TRAF-interacting protein with forkhead-associated domain, family member B	ENSMUSG00000049625	212937
Mrc1	6661.37	-0.958568	0.224361	-4.27244	1.93345e-05	0.00137244	-0.847498	Mrc1	mannose receptor, C type 1	ENSMUSG00000026712	17533
Rps6ka2	300.921	1.42927	0.336194	4.25131	2.12522e-05	0.00149669	1.25833	Rps6ka2	ribosomal protein S6 kinase, polypeptide 2	ENSMUSG00000023809	20112
Ccl7	19336.2	-0.932495	0.219501	-4.24824	2.15452e-05	0.00150547	-0.826571	Ccl7	chemokine (C-C motif) ligand 7	ENSMUSG00000035373	20306
Rnf128	6567.13	1.0835	0.255202	4.24566	2.17955e-05	0.00151116	0.955955	Rnf128	ring finger protein 128	ENSMUSG00000031438	66889
Slc7a11	168.025	1.97246	0.467082	4.22294	2.4114e-05	0.00164638	1.71481	Slc7a11	solute carrier family 7 (cationic amino acid transporter, y+ system), member 11	ENSMUSG00000027737	26570
Vmn2r55	734.571	-1.14361	0.270808	-4.22296	2.41113e-05	0.00164638	-1.01013	Vmn2r55	vomeronasal 2, receptor 55	ENSMUSG00000091045	100042499
Serping1	85.2452	-2.37822	0.565586	-4.20488	2.61223e-05	0.00176998	-2.07478	Serping1	serine (or cysteine) peptidase inhibitor, clade G, member 1	ENSMUSG00000023224	12258
Efr3b	350.911	1.34571	0.321151	4.19027	2.78617e-05	0.00187365	1.18049	Efr3b	EFR3 homolog B	ENSMUSG00000020658	668212
Rras2	291.721	1.49072	0.357018	4.17548	2.97363e-05	0.00198479	1.30103	Rras2	related RAS viral (r-ras) oncogene 2	ENSMUSG00000055723	66922
Col1a1	417.667	-1.33673	0.320724	-4.16785	3.07492e-05	0.00203719	-1.1692	Col1a1	collagen, type I, alpha 1	ENSMUSG00000001506	12842
Gpr84	232.567	-1.5618	0.37627	-4.15074	3.31402e-05	0.00217946	-1.36151	Gpr84	G protein-coupled receptor 84	ENSMUSG00000063234	80910
Wwp1	1192.3	-1.10795	0.267131	-4.14759	3.35998e-05	0.00219355	-0.969967	Wwp1	WW domain containing E3 ubiquitin protein ligase 1	ENSMUSG00000041058	107568
Fam198b	1255.9	1.08129	0.26313	4.10934	3.968e-05	0.00257172	0.945172	Fam198b
Ifi27l2a	803.103	-1.07491	0.262528	-4.09445	4.23178e-05	0.00272295	-0.938405	Ifi27l2a	interferon, alpha-inducible protein 27 like 2A	ENSMUSG00000079017	76933
Csf2ra	3192	0.915667	0.225595	4.0589	4.93038e-05	0.00314981	0.802516	Csf2ra	colony stimulating factor 2 receptor, alpha, low-affinity (granulocyte-macrophage)	ENSMUSG00000059326	12982
Ms4a6b	105.948	-1.97773	0.488102	-4.05189	5.08059e-05	0.00322275	-1.70209	Ms4a6b	membrane-spanning 4-domains, subfamily A, member 6B	ENSMUSG00000024677	69774
Npas4	38.9782	3.51489	0.869227	4.04369	5.26154e-05	0.00331403	3.02512	Npas4	neuronal PAS domain protein 4	ENSMUSG00000045903	225872
Ccl22	92.701	2.12444	0.526198	4.03733	5.40622e-05	0.00338135	1.82903	Ccl22	chemokine (C-C motif) ligand 22	ENSMUSG00000031779	20299
Fabp4	1862.26	0.971147	0.240807	4.03288	5.50976e-05	0.00342218	0.848062	Fabp4	fatty acid binding protein 4, adipocyte	ENSMUSG00000062515	11770
Gm2a	876.32	1.06939	0.266352	4.01493	5.94623e-05	0.00365545	0.929147	Gm2a	GM2 ganglioside activator protein	ENSMUSG00000000594	14667
Fmnl1	1920.19	-0.95081	0.236867	-4.01411	5.96709e-05	0.00365545	-0.828546	Fmnl1	formin-like 1	ENSMUSG00000055805	57778
Iqgap2	399.826	-1.27369	0.317773	-4.00818	6.11878e-05	0.00372288	-1.09806	Iqgap2	IQ motif containing GTPase activating protein 2	ENSMUSG00000021676	544963
Prkacb	3706.93	-0.979399	0.244675	-4.00286	6.25816e-05	0.00378196	-0.849849	Prkacb	protein kinase, cAMP dependent, catalytic, beta	ENSMUSG00000005034	18749
Sphk1	74.7138	2.39645	0.599929	3.99455	6.48161e-05	0.0038907	2.04513	Sphk1	sphingosine kinase 1	ENSMUSG00000061878	20698
Cyfip2	302.856	1.32112	0.331878	3.98074	6.86999e-05	0.00409635	1.13927	Cyfip2	cytoplasmic FMR1 interacting protein 2	ENSMUSG00000020340	76884
Akr1a1	12397.5	0.876675	0.220689	3.97244	7.11393e-05	0.00421371	0.765016	Akr1a1	aldo-keto reductase family 1, member A1 (aldehyde reductase)	ENSMUSG00000028692	58810
Marco	58.7744	-2.62067	0.660453	-3.96799	7.24813e-05	0.00426495	-2.21852	Marco	macrophage receptor with collagenous structure	ENSMUSG00000026390	17167
Tspan7	82.6992	2.27011	0.575694	3.94327	8.03791e-05	0.00469876	1.92442	Tspan7	tetraspanin 7	ENSMUSG00000058254	21912
Gfra4	60.7349	-2.57927	0.657701	-3.92164	8.79475e-05	0.00510781	-2.17139	Gfra4	glial cell line derived neurotrophic factor family receptor alpha 4	ENSMUSG00000027316	14588
Cd5l	68.6389	-2.30494	0.588507	-3.91658	8.98123e-05	0.00515142	-1.95636	Cd5l	CD5 antigen-like	ENSMUSG00000015854	11801
Prdx1	75414	0.874737	0.223348	3.91648	8.98503e-05	0.00515142	0.758765	Prdx1	peroxiredoxin 1	ENSMUSG00000028691	18477
Lix1	53.9393	-2.65389	0.67945	-3.90594	9.38594e-05	0.00531315	-2.23657	Lix1	limb and CNS expressed 1	ENSMUSG00000047786	66643
Myof	3223.72	0.876231	0.224248	3.90741	9.32897e-05	0.00531315	0.759699	Myof	myoferlin	ENSMUSG00000048612	226101
Axl	578.987	1.13954	0.291909	3.90375	9.47133e-05	0.00532777	0.977484	Axl	AXL receptor tyrosine kinase	ENSMUSG00000002602	26362
Npy	6316.3	0.84645	0.217498	3.89176	9.95203e-05	0.00556318	0.727905	Npy	neuropeptide Y	ENSMUSG00000029819	109648
1110008P14Rik	3187.36	0.898888	0.231113	3.88939	0.000100498	0.00558294	0.777691	1110008P14Rik	RIKEN cDNA 1110008P14 gene	ENSMUSG00000039195	73737
Atp6v1b2	11018.1	0.861846	0.221929	3.88343	0.000102995	0.00568635	0.748243	Atp6v1b2	ATPase, H+ transporting, lysosomal V1 subunit B2	ENSMUSG00000006273	11966
Prkcb	3259.03	0.884913	0.230322	3.84206	0.000122004	0.0066762	0.770318	Prkcb	protein kinase C, beta	ENSMUSG00000052889	18751
Fn1	2023.94	0.891461	0.232077	3.84123	0.000122417	0.0066762	0.767928	Fn1	fibronectin 1	ENSMUSG00000026193	14268
Cd63	10843.9	0.830257	0.217158	3.82329	0.000131683	0.00713799	0.716091	Cd63	CD63 antigen	ENSMUSG00000025351	12512
Cxcl14	642.403	1.10175	0.288716	3.81603	0.000135616	0.00721996	0.937628	Cxcl14	chemokine (C-X-C motif) ligand 14	ENSMUSG00000021508	57266
Bnip3l	3731.44	0.901784	0.236189	3.81806	0.000134507	0.00721996	0.774121	Bnip3l	BCL2/adenovirus E1B interacting protein 3-like	ENSMUSG00000022051	12177
Dbi	2771.32	0.865535	0.226735	3.81738	0.000134878	0.00721996	0.747162	Dbi	diazepam binding inhibitor	ENSMUSG00000026385	13167
Pla2g2d	54.8352	2.53431	0.664484	3.81396	0.000136759	0.00723773	2.12722	Pla2g2d	phospholipase A2, group IID	ENSMUSG00000041202	18782
Gm6377	427.277	-1.42306	0.374961	-3.79521	0.000147518	0.00771582	-1.17938	Gm6377	predicted gene 6377	ENSMUSG00000048621	622976
Sparc	475.741	-1.15448	0.304118	-3.79616	0.000146952	0.00771582	-0.97815	Sparc	secreted acidic cysteine rich glycoprotein	ENSMUSG00000018593	20692
Sema4d	691.155	1.02398	0.270027	3.79215	0.00014935	0.0077449	0.872614	Sema4d	sema domain, immunoglobulin domain (Ig), transmembrane domain (TM) and short cytoplasmic domain, (semaphorin) 4D	ENSMUSG00000021451	20354
Snx2	3738.43	-0.852383	0.224887	-3.79026	0.000150487	0.0077449	-0.730584	Snx2	sorting nexin 2	ENSMUSG00000034484	67804
Glrx	8421.08	-0.836944	0.220832	-3.78996	0.000150672	0.0077449	-0.717844	Glrx	glutaredoxin	ENSMUSG00000021591	93692
Hist1h2bc	1213.69	0.928279	0.246207	3.77031	0.000163042	0.00833283	0.787467	Hist1h2bc
Vegfa	262.483	1.32071	0.353398	3.73718	0.000186092	0.00945686	1.10827	Vegfa	vascular endothelial growth factor A	ENSMUSG00000023951	22339
Man1a	499.685	-1.08247	0.29019	-3.73022	0.000191312	0.00966721	-0.912268	Man1a	mannosidase 1, alpha	ENSMUSG00000003746	17155
Il4ra	526.635	-1.20498	0.323614	-3.72352	0.000196463	0.0098717	-1.0053	Il4ra	interleukin 4 receptor, alpha	ENSMUSG00000030748	16190
S1pr1	566.04	-1.04628	0.281861	-3.71203	0.000205604	0.0102733	-0.881007	S1pr1	sphingosine-1-phosphate receptor 1	ENSMUSG00000045092	13609
Fcna	393.238	-1.14038	0.307348	-3.71038	0.000206949	0.0102831	-0.956965	Fcna	ficolin A	ENSMUSG00000026938	14133
Ier3	323.515	-1.23069	0.332029	-3.70658	0.000210074	0.0103807	-1.02873	Ier3	immediate early response 3	ENSMUSG00000003541	15937
Cxcl16	352.12	-1.17702	0.317904	-3.70242	0.000213549	0.0104944	-0.985515	Cxcl16	chemokine (C-X-C motif) ligand 16	ENSMUSG00000018920	66102
Tmem165	2160.16	0.869678	0.235648	3.69058	0.000223747	0.0109355	0.738666	Tmem165	transmembrane protein 165	ENSMUSG00000029234	21982
Cx3cr1	105.826	-1.86374	0.50636	-3.68066	0.000232628	0.0113077	-1.53379	Cx3cr1	chemokine (C-X3-C motif) receptor 1	ENSMUSG00000052336	13051
Klf9	295.068	1.33574	0.363849	3.67115	0.000241462	0.0116737	1.10614	Klf9	Kruppel-like factor 9	ENSMUSG00000033863	16601
Ryr1	71.2938	2.14958	0.586871	3.66278	0.000249494	0.0119506	1.77222	Ryr1	ryanodine receptor 1, skeletal muscle	ENSMUSG00000030592	20190
Tnfsf12	1787.73	0.87323	0.238431	3.6624	0.000249861	0.0119506	0.738569	Tnfsf12	tumor necrosis factor (ligand) superfamily, member 12	ENSMUSG00000097328	21944
Cd9	13350.6	0.817119	0.223817	3.65084	0.000261384	0.0124352	0.691434	Cd9	CD9 antigen	ENSMUSG00000030342	12527
Lhfpl2	749.972	0.974851	0.267213	3.64822	0.000264063	0.0124962	0.81907	Lhfpl2	lipoma HMGIC fusion partner-like 2	ENSMUSG00000045312	218454
Malt1	126.706	1.74909	0.481537	3.63231	0.0002809	0.013223	1.42965	Malt1	MALT1 paracaspase	ENSMUSG00000032688	240354
Pim1	2200.03	0.847838	0.23421	3.61999	0.000294614	0.013796	0.714853	Pim1	proviral integration site 1	ENSMUSG00000024014	18712
Atf3	2003.64	0.838852	0.232232	3.61212	0.0003037	0.0141474	0.709586	Atf3	activating transcription factor 3	ENSMUSG00000026628	11910
Dnmt3a	2562.43	0.82302	0.228777	3.59747	0.000321328	0.014891	0.686618	Dnmt3a	DNA methyltransferase 3A	ENSMUSG00000020661	13435
Cd300a	963.426	0.952322	0.265369	3.58867	0.000332375	0.0153235	0.793627	Cd300a	CD300A molecule	ENSMUSG00000034652	217303
Gatm	988.716	-0.905555	0.252945	-3.58005	0.000343534	0.0157567	-0.751201	Gatm	glycine amidinotransferase (L-arginine:glycine amidinotransferase)	ENSMUSG00000027199	67092
C1qb	21172.1	-0.757383	0.212309	-3.56736	0.000360589	0.0164546	-0.637815	C1qb	complement component 1, q subcomponent, beta polypeptide	ENSMUSG00000036905	12260
Wsb2	660.606	0.984365	0.276436	3.56091	0.000369568	0.0167788	0.816593	Wsb2	WD repeat and SOCS box-containing 2	ENSMUSG00000029364	59043
Col6a2	236.92	-1.43355	0.402731	-3.55957	0.000371466	0.0167798	-1.15786	Col6a2	collagen, type VI, alpha 2	ENSMUSG00000020241	12834
Mical2	459.097	1.04958	0.29518	3.55573	0.000376926	0.0169308	0.869744	Mical2	microtubule associated monooxygenase, calponin and LIM domain containing 2	ENSMUSG00000038244	320878
Pf4	9164.19	-0.788705	0.221885	-3.55457	0.000378595	0.0169308	-0.662608	Pf4	platelet factor 4	ENSMUSG00000029373	56744
Slc9a4	360.71	1.16168	0.327727	3.54465	0.000393133	0.0174934	0.952961	Slc9a4	solute carrier family 9 (sodium/hydrogen exchanger), member 4	ENSMUSG00000026065	110895
Clec4a1	353.683	-1.1157	0.315747	-3.53354	0.00041003	0.018155	-0.914742	Clec4a1	C-type lectin domain family 4, member a1	ENSMUSG00000049037	269799
Hpgd	171.79	-1.40769	0.399761	-3.52132	0.000429406	0.0189192	-1.14129	Hpgd	hydroxyprostaglandin dehydrogenase 15 (NAD)	ENSMUSG00000031613	15446
Scd2	528.204	1.01368	0.287985	3.51989	0.000431721	0.018928	0.828896	Scd2	stearoyl-Coenzyme A desaturase 2	ENSMUSG00000025203	20250
Aldh1a2	89.8943	2.02814	0.57725	3.51344	0.00044234	0.019299	1.60682	Aldh1a2	aldehyde dehydrogenase family 1, subfamily A2	ENSMUSG00000013584	19378
Mgll	38.1894	2.77117	0.793695	3.49148	0.000480352	0.0208557	2.21194	Mgll	monoglyceride lipase	ENSMUSG00000033174	23945
Gmfg	126.254	-1.59154	0.456717	-3.48474	0.000492624	0.0212852	-1.27389	Gmfg	glia maturation factor, gamma	ENSMUSG00000060791	63986
Met	62.8717	2.13732	0.614148	3.48014	0.000501145	0.0215492	1.70767	Met	met proto-oncogene	ENSMUSG00000009376	17295
Cd36	20420.9	0.840438	0.241629	3.47821	0.000504771	0.0216013	0.699808	Cd36	CD36 molecule	ENSMUSG00000002944	12491
Lpcat2	485.681	-1.02017	0.295669	-3.45037	0.000559819	0.0238429	-0.829134	Lpcat2	lysophosphatidylcholine acyltransferase 2	ENSMUSG00000033192	270084
Pbx1	297.656	1.24113	0.360736	3.44054	0.000580557	0.024609	0.99495	Pbx1	pre B cell leukemia homeobox 1	ENSMUSG00000052534	18514
Pde8b	138.364	1.49238	0.435206	3.42912	0.000605533	0.0255466	1.1915	Pde8b	phosphodiesterase 8B	ENSMUSG00000021684	218461
H2-DMa	215.626	1.31351	0.384088	3.41981	0.000626644	0.0263132	1.048	H2-DMa	histocompatibility 2, class II, locus DMa	ENSMUSG00000037649	14998
Clec4a2	1718.01	0.803335	0.235677	3.40862	0.000652912	0.0272881	0.66312	Clec4a2	C-type lectin domain family 4, member a2	ENSMUSG00000030148	26888
Id3	183.537	-1.37462	0.403579	-3.40609	0.000659011	0.0274148	-1.08782	Id3	inhibitor of DNA binding 3	ENSMUSG00000007872	15903
Eid1	4234.51	-0.753266	0.221331	-3.40334	0.000665675	0.0275639	-0.615225	Eid1	EP300 interacting inhibitor of differentiation 1	ENSMUSG00000091337	58521
Parvg	238.647	1.49486	0.440263	3.39538	0.000685337	0.0282472	1.15171	Parvg	parvin, gamma	ENSMUSG00000022439	64099
Rilpl2	379.677	1.07961	0.31903	3.38404	0.000714278	0.0293051	0.867155	Rilpl2	Rab interacting lysosomal protein-like 2	ENSMUSG00000029401	80291
Ltc4s	134.739	-1.513	0.447636	-3.37997	0.000724935	0.0296065	-1.18696	Ltc4s	leukotriene C4 synthase	ENSMUSG00000020377	17001
Ly6e	1629.02	-0.922108	0.273003	-3.37765	0.000731087	0.029722	-0.742165	Ly6e	lymphocyte antigen 6 complex, locus E	ENSMUSG00000022587	17069
Cd93	5883.61	-0.747374	0.221582	-3.3729	0.00074381	0.0301024	-0.611416	Cd93	CD93 antigen	ENSMUSG00000027435	17064
Ctla2a	45.0247	-2.3991	0.712436	-3.36746	0.000758638	0.0305054	-1.85893	Ctla2a	cytotoxic T lymphocyte-associated protein 2 alpha	ENSMUSG00000044258	13024
Matk	64.0546	2.04647	0.608069	3.36552	0.000764	0.0305054	1.59734	Matk	megakaryocyte-associated tyrosine kinase	ENSMUSG00000004933	17179
Plod1	944.947	-0.861591	0.255982	-3.36583	0.000763138	0.0305054	-0.699814	Plod1	procollagen-lysine, 2-oxoglutarate 5-dioxygenase 1	ENSMUSG00000019055	18822
Lst1	347.888	-1.09309	0.325078	-3.36254	0.000772276	0.0306988	-0.869611	Lst1	leukocyte specific transcript 1	ENSMUSG00000073412	16988
Myo1f	3929.42	0.753637	0.224396	3.35851	0.000783644	0.0310129	0.618028	Myo1f	myosin IF	ENSMUSG00000024300	17916
Cd200r4	499.064	1.0184	0.303434	3.35624	0.000790094	0.0311304	0.812394	Cd200r4	CD200 receptor 4	ENSMUSG00000062082	239849
Itga6	141.492	-1.44161	0.430236	-3.35074	0.000805963	0.0316164	-1.12453	Itga6	integrin alpha 6	ENSMUSG00000027111	16403
Cfp	1552.75	-0.797967	0.238249	-3.3493	0.000810163	0.0316424	-0.647703	Cfp	complement factor properdin	ENSMUSG00000001128	18636
Gpr68	86.2966	1.81355	0.542076	3.34556	0.000821165	0.031885	1.40815	Gpr68	G protein-coupled receptor 68	ENSMUSG00000047415	238377
Sh3bp5	99.4797	-1.65693	0.49538	-3.34477	0.000823507	0.031885	-1.29063	Sh3bp5	SH3-domain binding protein 5 (BTK-associated)	ENSMUSG00000021892	24056
Ptprs	200.552	1.26629	0.379029	3.34088	0.000835143	0.0321962	0.999864	Ptprs	protein tyrosine phosphatase, receptor type, S	ENSMUSG00000013236	19280
P2ry12	59.9127	-2.33295	0.698801	-3.3385	0.000842315	0.0323333	-1.72952	P2ry12	purinergic receptor P2Y, G-protein coupled 12	ENSMUSG00000036353	70839
Nek6	1913.43	0.785512	0.235396	3.33698	0.000846928	0.0323715	0.642059	Nek6	NIMA (never in mitosis gene a)-related expressed kinase 6	ENSMUSG00000026749	59126
Hbegf	170.365	1.36676	0.409883	3.33451	0.000854489	0.0325215	1.07198	Hbegf	heparin-binding EGF-like growth factor	ENSMUSG00000024486	15200
Fli1	325.895	-1.0769	0.323912	-3.32468	0.000885193	0.0335473	-0.851277	Fli1	Friend leukemia integration 1	ENSMUSG00000016087	14247
Tlr2	163.03	-1.46032	0.439419	-3.32331	0.000889571	0.033571	-1.12623	Tlr2	toll-like receptor 2	ENSMUSG00000027995	24088
Ndrg1	123.446	-1.51557	0.456331	-3.3212	0.000896319	0.0336835	-1.17695	Ndrg1	N-myc downstream regulated gene 1	ENSMUSG00000005125	17988
Tfrc	969.726	-1.03838	0.314653	-3.30008	0.000966565	0.0361714	-0.80777	Tfrc	transferrin receptor	ENSMUSG00000022797	22042
Tgfbr2	916.564	-0.851378	0.258336	-3.29562	0.000982042	0.0365974	-0.682137	Tgfbr2	transforming growth factor, beta receptor II	ENSMUSG00000032440	21813
Pkp2	48.6772	2.2817	0.693065	3.29219	0.000994096	0.0368506	1.74251	Pkp2	plakophilin 2	ENSMUSG00000041957	67451
C1qc	17338.7	-0.719305	0.218544	-3.29135	0.000997077	0.0368506	-0.588799	C1qc	complement component 1, q subcomponent, C chain	ENSMUSG00000036896	12262
Itga9	110.369	-1.58007	0.480621	-3.28755	0.00101062	0.0371973	-1.2136	Itga9	integrin alpha 9	ENSMUSG00000039115	104099
Rassf8	76.3256	1.85214	0.564129	3.28319	0.0010264	0.0374171	1.41767	Rassf8	Ras association (RalGDS/AF-6) domain family (N-terminal) member 8	ENSMUSG00000030259	71323
Cd38	92.9166	-1.67106	0.509563	-3.2794	0.0010403	0.0374171	-1.27968	Cd38	CD38 antigen	ENSMUSG00000029084	12494
Hivep3	246.851	1.19918	0.365508	3.28087	0.00103487	0.0374171	0.933425	Hivep3	human immunodeficiency virus type I enhancer binding protein 3	ENSMUSG00000028634	16656
Rnf181	1725.69	0.864985	0.263589	3.28157	0.00103231	0.0374171	0.689164	Rnf181	ring finger protein 181	ENSMUSG00000055850	66510
Fam63a	1209.52	0.852323	0.259581	3.28345	0.00102544	0.0374171	0.680387	Fam63a
Bnip3	1224.44	-0.818583	0.249643	-3.27902	0.00104169	0.0374171	-0.656081	Bnip3	BCL2/adenovirus E1B interacting protein 3	ENSMUSG00000078566	12176
Sec14l1	1913.95	-0.766536	0.233962	-3.27633	0.00105164	0.0376236	-0.617964	Sec14l1	SEC14-like lipid binding 1	ENSMUSG00000020823	74136
Nxn	69.6314	1.94831	0.595151	3.27364	0.00106172	0.0376825	1.48112	Nxn	nucleoredoxin	ENSMUSG00000020844	18230
Fam129b	9740.27	0.835679	0.255189	3.27475	0.00105757	0.0376825	0.666698	Fam129b	family with sequence similarity 129, member B	ENSMUSG00000026796	227737
1300002K09Rik	75.942	1.98179	0.605593	3.27247	0.00106612	0.0376891	1.47493	1300002K09Rik
Acat1	533.542	-0.952674	0.292278	-3.25948	0.00111616	0.0393028	-0.749623	Acat1	acetyl-Coenzyme A acetyltransferase 1	ENSMUSG00000032047	110446
Ppfibp2	256.185	1.19841	0.368026	3.25631	0.00112869	0.0394335	0.926587	Ppfibp2	PTPRF interacting protein, binding protein 2 (liprin beta 2)	ENSMUSG00000036528	19024
Fam65b	57.047	-2.60703	0.800575	-3.25645	0.00112814	0.0394335	-0.132451	Fam65b
Ang	135.702	-1.41564	0.436041	-3.24658	0.001168	0.0406482	-1.08351	Ang	angiogenin, ribonuclease, RNase A family, 5	ENSMUSG00000072115	11727
Arrb2	1193.84	-0.806375	0.249241	-3.23532	0.00121506	0.0421222	-0.642191	Arrb2	arrestin, beta 2	ENSMUSG00000060216	216869
Lifr	61.6084	-1.98966	0.616125	-3.22931	0.00124087	0.0426901	-1.49008	Lifr	LIF receptor alpha	ENSMUSG00000054263	16880
Bmp2	37.6532	-2.51931	0.780143	-3.22929	0.00124099	0.0426901	-0.19301	Bmp2	bone morphogenetic protein 2	ENSMUSG00000027358	12156
Pdpn	3084.61	0.723012	0.225363	3.2082	0.00133567	0.0457709	0.574421	Pdpn	podoplanin	ENSMUSG00000028583	14726
Ms4a8a	105.203	1.66881	0.5215	3.20001	0.00137421	0.0469118	1.24207	Ms4a8a	membrane-spanning 4-domains, subfamily A, member 8A	ENSMUSG00000024730	64381
Cyp2s1	90.9571	1.7508	0.548996	3.18909	0.00142722	0.0483525	1.29327	Cyp2s1	cytochrome P450, family 2, subfamily s, polypeptide 1	ENSMUSG00000040703	74134
Hmga2	3133.79	-0.759831	0.238206	-3.1898	0.00142371	0.0483525	-0.60103	Hmga2	high mobility group AT-hook 2	ENSMUSG00000056758	15364
